# Supplementary material for: Construction of a Novel Lipase Catalytic System Based on Hybrid Membranes with Interwoven Electrospun Polyacrylic Acid and Polyvinyl Pyrrolidone Gel Fibers
Source: Gels. 2022 Dec 10;8(12):812. doi: 10.3390/gels8120812 (PMC9777577; doi:10.3390/gels8120812)
Supplement: Supplementary file 1 [file gels-08-00812-s001.zip]

Archive with 1 entries (1 files):
- gels-2079377-supplementary.pdf
